# Supplementary material for: Replicate Phylogenies and Post-Glacial Range Expansion of the Pitcher-Plant Mosquito, Wyeomyia smithii, in North America
Source: PLoS One. 2013 Sep 6;8(9):e72262. doi: 10.1371/journal.pone.0072262 (PMC3765167; doi:10.1371/journal.pone.0072262)
Supplement: Table S2 — Stacks statistics for the 80 bp tree. (XLS) [file pone.0072262.s002.xls]

## Sheet: Sheet1
Table S2. Stacks statistics for the 80bp tree.
Population	Raw Reads	Stacks	Loci
AL2	1498256	24417	17858
FL1	337619	28017	24818
FL2	1770277	110549	92580
MA	3052892	137646	123735
MB2	1905857	66461	56990
MB3	683812	45037	38858
MB4	1573716	45133	40379
MD2	1525880	25599	19513
MS	234230	10117	9190
NC1	2315529	126253	106221
NC2	1271995	35274	24648
NC4	1690418	71217	56449
NCmtn2	931147	15154	10425
NJ4	1206501	44915	33667
NJ5	840037	39275	29558
NL1	749245	16196	12523
NL2	900811	26005	21852
NS1	639372	17024	13621
NS2	1589235	28112	21912
PA2	2044005	75801	61899
QC1	1119809	22121	18689
QC2	1628718	58107	51630
SK1	2997327	116893	107212
SK2	1234870	35471	31281
WI3	1207227	33131	29179
W. mitchelli	3745671	70195	60561
W. vanduzeei	1402473	48906	45989
Mean	1.48507e+06	50852.8	43008.8
StdErr	157646	6854.31	6105.96
